# Supplementary material for: Luminal Progenitors Restrict Their Lineage Potential during Mammary Gland Development
Source: PLoS Biol. 2015 Feb 17;13(2):e1002069. doi: 10.1371/journal.pbio.1002069 (PMC4331521; doi:10.1371/journal.pbio.1002069)
Supplement: S1 Data — (XLSX) [file pbio.1002069.s001.xlsx]

## Sheet: Fig.1
ID animal	STAGE	APPLICATION
2407	E15,5+5w	Immunofluorescence
2408	E15,5+5w	Immunofluorescence
2411	E15,5+5w	Immunofluorescence
3214	E15,5+7w	Flow Cytometry
3555	E15,5+5w	Flow Cytometry
E5	E15,5+24h	Immunofluorescence
E11	E15,5+24h	Immunofluorescence

## Sheet: Fig.2C
ID animal	%GFP in MEC	Distribution		%GFP in LUM	%GFP in MYO	AGE
		LUM	MYO
3254	14.3	98.9484	1.05156	21.2	0.063	6w-old
2261	15.4	100	0	23.6	0	6w-old
2269	6.36	99.095	0.905011	7.9	0.263	6w-old
4062	7.29	99.5969	0.403055	8.69	0.17	6w-old
9049	7.32	100	0	7.74	0	6w-old
2270	6.59	96.5382	3.46178	10.5	0.37	6w-old
3190	4.4	98.9269	1.07307	5.96	0.19	4w-old
3246	4.22	95.6167	4.38328	6.07	0.77	4w-old
6168	15.1	98.57	1.42997	19.7	3.41	10w-old
4801	19.4	98.8658	1.1342	27.6	1.56	10w-old
2975	22.6	97.0348	2.96524	48.7	1.26	10w-old
2976	13.5	98.5531	1.44693	27.2	0.33	10w-old
6673	18	99.8236	0.176417	28.1	0.17	10w-old
6675	21.7	99.7092	0.290777	27.1	1.01	10w-old
4682	8.08	96.7174	3.28259	10.7	3.35	10w-old
6933	12.2	98.0909	1.90908	21.3	0.55	10w-old
6934	21.8	97.4185	2.58154	33	1.67	10w-old
2271	6.42	94.8545	5.1455	9.39	0.53	10w-old
	AVERAGE	98.2422	1.75778	TOTAL
	s.e.m	0.364761	0.364761
	AVERAGE	99.0298	0.970234	13.2717	0.144333	6w-old
	s.e.m	0.529876	0.529876	2.93065	0.0616294
	AVERAGE	97.9638	2.03622	25.279	1.384	10w-old
	s.e.m	0.476464	0.476464	3.55977	0.368894
NOTE: In bold, data used in this manuscript

## Sheet: Fig.3A-B
ID animal	%GFP in MEC	%GFP in LUM	AGE
3479	0.087	0.065	4w-old
3483	0.098	0.082	4w-old
AVERAGE	0.0925	0.0735
s.e.m	0.0055	0.0085
ID animal	1 cell	2-5 cells	≥6 cells	CHASE
3479	100	0	0	24h
8770	100	0	0	24h
3480	94.4444	1.42857	0	24h
2929	100	0	0	2w
2925	90.9091	9.09091	0	2w
7126	71.4286	28.5714	0	2w
2772	87.5	12.5	0	6w
2778	67.5	31.25	1.25	6w
2927	68.5039	30.7087	0.787402	10w
3849	43.7037	48.8889	7.40741	10w
516	58.3333	41.6667	0	10w
		1 cell	2-5 cells	≥6 cells
	AVERAGE	98.1481	0.47619	0	24h
		87.4459	12.5541	0	2w
		77.5	21.875	0.625	6w
		56.847	40.4214	2.7316	10w
	s.e.m	1.85185	0.47619	0	24h
		8.42767	8.42767	0	2w
		10	9.375	0.625	6w
		7.19768	5.28498	2.34893	10w
NOTE: In bold, data used in this manuscript

## Sheet: Fig.3F
ID animal	%GFP in MEC	%GFP in LUM	AGE
8756	21.8	27.5	4w+serial pregnancies
6056	24.6	30.3	4w+serial pregnancies
AVERAGE	23.2	28.9
s.e.m	1.4	1.4
NOTE: In bold, data used in this manuscript

## Sheet: Fig.4A
ID animal	% Ki67neg	% Ki67pos
1878	23.9365	76.0635
2261	39.7517	60.2483
10231	28.6905	71.3095
3246	17.9487	82.0513
3254	22.4138	77.5862
AVERAGE	26.5482	73.4518	TOTAL
s.e.m	3.72013	3.72013
NOTE: In bold, data used in this manuscript

## Sheet: Fig.4B
ID animal		G0-G1	S-M-G2
381	LUM	68.6639	31.3361
	GFP	39.1235	60.8765
2266	LUM	66.0825	33.9175
	GFP	50.5618	49.4382
1326	LUM	94.2623	5.7377
	GFP	67.2	32.8
1330	LUM	63.2	36.8
	GFP	62.3	37.7
1331	LUM	73.0769	26.9231
	GFP	46	54
AVERAGE	LUM	73.0571	26.9429
	GFP	53.0371	46.9629
s.e.m	LUM	5.54422
	GFP	5.17506
t test	0.0149237
NOTE: In bold, data used in this manuscript

## Sheet: Fig.4C
	EXP. #1			EXP. #2			EXP. #3
	GFP -	GFP +		GFP -	GFP +		GFP -	GFP +
	0	57		19	80		34	67
	3	57		19	67		21	41
	5	68		20	76		11	49
	1	66		22	58		22	42
	2	0		19	63		13	40
	3	0		5	65		17	57
	2	63		31	73		27	79
	4	51		16	53		23	67
	5	0		18	66		16	44
	3	0		19	65		18	46
	5	47		19	61		16	51
	0	52		18	58		18	54
	1	51		35	60		46	64
	0	69		21	55		22	43
	0	49		27	60		28	44
	0	38		23	63		10	50
	4	0		17	55		14	38
	2	35		32	41		20	53
	1	43		30	60		21	77
	6	63		25	66		37	56
	6	0		22	57		17	45
	0	0		34	60		17	44
	4	22		25	67		20	42
	1	0		20	52		27
AVERAGE	2.41667	34.625		22.3333	61.7083		21.4583	51.8696
S.E.M	0.420992	5.53671		1.36953	1.66755		1.71521	2.4457
			AVERAGE	15.4028	49.3662	TOTAL
			s.e.m	1.31482	2.45994
			t.test	4.65e-22

## Sheet: Fig.5 and S5
SAMPLE	GENE		AVERAGE	S.D	AGE
EXP. #1	Bglap3	MYO	1.17085	0.249363	10w+24w
		GFP-	4.72548	0.800104
		GFP+	5.37055	0.874714
	Btn1a1	MYO	0.737533	0.227415
		GFP-	28.8656	2.98373
		GFP+	86.3754	4.03979
	Capn8	MYO	1.28818	0.543021
		GFP-	530.12	0.0460849
		GFP+	36.8029	0.0190189
	Chst8	MYO	1.0209	0.0743222
		GFP-	218.698	42.4811
		GFP+	10.588	0.76802
	Cyp3a57	MYO	1.06006	0.0586949
		GFP-	491.441	30.5641
		GFP+	52.5426	5.23913
	Lalba	MYO	0.931851	0.10577
		GFP-	4.08844	0.0862258
		GFP+	19.5037	2.45118
	Muc13	MYO	0.802088	0.173119
		GFP-	4.52951	0.826854
		GFP+	0.226725	0.0949564
	Rftn1	MYO	1.18901	0.167795
		GFP-	227.634	8.36969
		GFP+	321.982	18.5308
	Stac2	MYO	0.883729	0.100714
		GFP-	0.725419	0.0711112
		GFP+	1.20053	0.0617097
	Wnt5a	MYO	1.10209	0.11194
		GFP-	4.92459	0.637872
		GFP+	0.224264	0.0638323
EXP. #2	Bglap3	GFP-	1.57816	0.570071	10w+24h
		GFP+	4.18833	0.777612
		MYO	1.24289	0.56087
	Btn1a1	GFP-	27.9786	0.979264
		GFP+	53.2433	2.84305
		MYO	1	0
	Capn8	GFP-	593.711	169.655
		GFP+	21.4389	6.18517
		MYO	1	0
	Chst8	GFP-	219.838	0.00353324
		GFP+	7.15194	16.3247
		MYO	0.99692	0.116133
	Cyp3a57	GFP-	539.242	11.5654
		GFP+	35.2195	2.485
		MYO	1.13187	0
	Lalba	GFP-	5.34018	0.223277
		GFP+	12.9438	3.96583
		MYO	0.906555	0.0113474
	Muc13	GFP-	0.267983	0.0762429
		GFP+	0.00219744	0.00179447
		MYO	0.155621	0.267567
	Rftn1	GFP-	192.916	3.54557
		GFP+	400.714	61.5554
		MYO	1	0
	Stac2	GFP-	0.269592	0.00171755
		GFP+	0.489566	0.0170073
		MYO	1.14752	0.208626
	Wnt5a	GFP-	4.46841	0.617816
		GFP+	0.204098	0.0358745
		MYO	1.18845	0.22526
EXP. #3	Bglap3	GFP-	1.39462	0.12067	4w+10w
		GFP+	6.73254	0.451751
		MYO	0.851236	0.223862
	Btn1a1	GFP-	68.6547	62.7726
		GFP+	104.206	96.7668
		MYO	1.21759	1.13466
	Capn8	GFP-	1107.49	57.8237
		GFP+	27.3009	5.236
		MYO	2.56029	1.37411
	Chst8	GFP-	168.686	5.64891
		GFP+	2.44069	0.123077
		MYO	9.57895	0.868313
	Cyp3a57	GFP-	15.7295	0.462491
		GFP+	1.62006	0.137061
		MYO	2.07383	0.591783
	Lalba	GFP-	9.3101	4.68486
		GFP+	11.0412	14.0173
		MYO	1.04273	0.0859139
	Muc13	GFP-	28.0609	0.981633
		GFP+	1.71146	0.14663
		MYO	1.11094	0.0731136
	Rftn1	GFP-	2.395	0.288346
		GFP+	7.11859	1.06642
		MYO	0.776985	0.197781
	Stac2	GFP-	0.161638	0.0184875
		GFP+	0.313139	0.0622053
		MYO	1.1639	0.167204
	Wnt5a	GFP-	5.6136	0.817329
		GFP+	0.146636	0.074968
		MYO	0.869966	0.177991
EXP. #4	Bglap3	GFP-	0.98093	0.0754897	4w+10w
		GFP+	8.35863	1.19081
		MYO	0.947133	0.0692508
	Btn1a1	GFP-	6.67789	0.647038
		GFP+	100.101	31.9211
		MYO	0.961371	0.0546298
	Capn8	GFP-	467.421	35.4761
		GFP+	27.0867	11.4918
		MYO	0.780857	0.189783
	Chst8	GFP-	356.841	63.8435
		GFP+	33.6699	8.56433
		MYO	142.433	36.1405
	Cyp3a57	GFP-	21.327	5.43962
		GFP+	0.175067	0.100299
		MYO	1.06942	0.145179
	Lalba	GFP-	1.73308	0.136541
		GFP+	10.9838	1.56394
		MYO	1.07222	0.0735899
	Muc13	GFP-	16.1799	3.80263
		GFP+	2.61874	0.300963
		MYO	1.21202	0.299848
	Rftn1	GFP-	0.929184	0.433512
		GFP+	10.8704	1.25348
		MYO	0.850317	0.522209
	Stac2	GFP-	0.0129457	0.00470136
		GFP+	0.139288	0.0344923
		MYO	0.945362	0.06877
	Wnt5a	GFP-	5.02233	0.73145
		GFP+	0.265531	0.0416492
		MYO	0.687058	0.32468
t.test (10w+24h)	Bglap3	GFP- vs MYO	0.171023
		GFP+ vs MYO	0.0131974	*
	Btn1a1	GFP- vs MYO	0.000140809	***
		GFP+ vs MYO	0.0265903	*
	Capn8	GFP- vs MYO	0.00159975	**
		GFP+ vs MYO	0.033919	*
	Chst8	GFP- vs MYO	3.41243e-06	***
		GFP+ vs MYO	0.0222979	*
	Cyp3a57	GFP- vs MYO	0.00107654	**
		GFP+ vs MYO	0.0193124	*
	Lalba	GFP- vs MYO	0.013073	**
		GFP+ vs MYO	0.0214953	*
	Muc13	GFP- vs MYO	0.0138733	*
		GFP+ vs MYO	0.185423
	Rftn1	GFP- vs MYO	0.00340829	**
		GFP+ vs MYO	0.00586545	**
	Stac2	GFP- vs MYO	0.093993
		GFP+ vs MYO	0.348426
	Wnt5a	GFP- vs MYO	0.002123	**
		GFP+ vs MYO	0.00113006	**
t.test (4w+10w)	Bglap3	GFP-	0.153533
		GFP+	0.00734317	**
	Btn1a1	GFP-	0.179617
		GFP+	0.000206928	***
	Capn8	GFP-	0.0667311
		GFP+	0.000615247	***
	Chst8	GFP-	0.123168
		GFP+	0.242592
	Cyp3a57	GFP-	0.0134932	*
		GFP+	0.261848
	Lalba	GFP-	0.179938
		GFP+	5.24907e-06	***
	Muc13	GFP-	0.0358983	*
		GFP+	0.0794742
	Rftn1	GFP-	0.183528
		GFP+	0.0243923	*
	Stac2	GFP-	0.00907998	**
		GFP+	0.0136263	*
	Wnt5a	GFP-	0.00230752	**
		GFP+	0.0172224	*

## Sheet: Fig.6A-D
ID animal	Distribution		%GFP in LUM	%GFP in MYO	AGE
	LUM	MYO
5838	99.4326	0.567376	39.9	0.087	4w+pregn
2753	99.57	0.61	43.05	0.07	4w+pregn
13130	98.8328	1.07104	15.6	1.85	4w+vigin
868	98.409	1.51122	16.9	2.38	4w+vigin
6515	99.4054	0.57014	9.79	0.75	4w+vigin
6517	99.7316	0.250046	15.1	1.09	4w+vigin
6520	99.6173	0.360082	14.6	1.23	4w+vigin
2351	99.582	0.417999	87.7	0.12	10w+preg
2357	99.361	0.639018	88.5	0.31	10w+preg
9034	99.8164	0.183645	82.1	0.28	10w+preg
4342	99.5842	0.415823	73.3	0.36	14,5dpc+24h
3400	97.6222	2.37781	66.2	0.65	14,5dpc+24h
AVERAGE	99.548	0.452009	in pregnancy
s.e.m	0.0899844
t.test	0.00140775		4w+virgin vs pregnancy
		AVERAGE	41.475	0.0785	4w+pregn
		s.e.m	1.575	0.0085
		AVERAGE	14.398	1.46	4w+virgin
		s.e.m	1.21392	0.290895
		AVERAGE	69.75	0.505	14,5dpc+24h
		s.e.m	3.55	0.145
		AVERAGE	86.1	0.236667	10w+preg
		s.e.m	2.01329	0.0589727

## Sheet: Fig.6E
	CONTROL			β-estradiol			Progesterone			Prplactin			β-estradiol+Progesterone
	single cells	clones		single cells	clones		single cells	clones		single cells	clones		single cells	clones
EXP. #1	83.3333	16.6667		0	100		55.5556	44.4444		60	40
	66.6667	33.3333		40	60		20	80		33.3333	66.6667
	25	75		0	100		66.6667	33.3333		0	100
	100	0		0	100		60	40		60	40
	50	50		0	100		0	100		42.8571	57.1429
	0	100		50	50		0	100		20	80
	0	100		0	100		14.2857	85.7143		25	75
	66.6667	33.3333		0	100		100	0		0	100
	57.1429	42.8571		0	100		80	20		25	75
	66.6667	33.3333		0	100		100	0		33.3333	66.6667
EXP. #2	0	100		0	100		40	60		0	100
	0	100		25	75		33.3333	66.6667		0	100
	0	100		33.3333	66.6667		50	50		60	40
	0	100		0	100		0	100		50	50
	33.3333	66.6667		0	100		0	100		33.3333	66.6667
	100	0		0	100		100	0		25	75
	50	50		50	50		66.6667	33.3333		100	0
	20	80		33.3333	66.6667		0	100		50	50
	40	60		0	100		0	100		100	0
	80	20		0	100		50	50		33.3333	66.6667
	100	0		0	100		28.5714	71.4286		50	50
	0	100		0	100		66.6667	33.3333		28.5714	71.4286
	100	0		0	100		25	75		0	100
	0	100		40	60		60	40		0	100
				0	100		50	50		0	100
				0	100		0	100		0	100
EXP. #3	66.6667	33.3333		0	100		30.7692	69.2308					50	50
	40	60		0	100		0	100					42.8571	57.1429
	0	100		33.3333	66.6667		37.5	62.5					0	100
	11.1111	88.8889		0	100		33.3333	66.6667					33.3333	66.6667
	31.25	68.75		0	100		0	100					0	100
	25	75		50	50		20	80					40	60
	33.3333	66.6667		0	100		16.6667	83.3333					66.6667	33.3333
	60	40		22.2222	77.7778		30	70					0	100
	40	60		25	75		20	80					57.1429	42.8571
	0	100		0	100		25	75					37.1429	62.8571
	58.3333	41.6667		27.2727	72.7273		25	75
	20	80		25	75		0	100
	66.6667	33.3333		0	100		23.7113	76.2887
	35.5556	64.4444		33.3333	66.6667
				18.5185	81.4815
EXP. #4	85.7143	14.2857		11.1111	88.8889		25	75					16.6667	83.3333
	60	40		15.3846	84.6154		50	50					66.6667	33.3333
	55.5556	44.4444		25	75		33.3333	66.6667					36.3636	63.6364
	33.3333	66.6667		37.5	62.5		50	50					46.1538	53.8462
	60	40		0	100		83.3333	16.6667					0	100
	66.6667	33.3333		0	100		50	50					25	75
	44.4444	55.5556		14.2857	85.7143		80	20					30	70
	0	100		12.3457	87.6543		33.3333	66.6667					80	20
	75	25					54.5455	45.4545					48	52
	76.9231	23.0769					46.9697	53.0303					40	60
	46.9136	53.0864											18.1818	81.8182
													38.0165	61.9835
	CONTROL			β-estradiol			Progesterone			Prplactin			β-estradiol+Progesterone
	single cells	clones		single cells	clones		single cells	clones		single cells	clones		single cells	clones
AVERAGE	43.4955	56.5045		12.6933	87.3067		37.4539	62.5461		31.9139	68.0861		35.0996	64.9004
s.e.m.	4.49433	4.49433		2.36757	2.36757		4.06542	4.06542		4.11743	4.11743		3.20908	3.20908
			t.test	3.48318e-08			0.1631			0.0590427			0.105494

[truncated: 4 more sheets: Fig.7, Fig.S3C, Fig.S4B, Fig.S6C]
